# Supplementary material for: MicroRNAs Are Involved in the Regulation of Ovary Development in the Pathogenic Blood Fluke Schistosoma japonicum
Source: PLoS Pathog. 2016 Feb 12;12(2):e1005423. doi: 10.1371/journal.ppat.1005423 (PMC4752461; doi:10.1371/journal.ppat.1005423)
Supplement: S2 Table — (XLSX) [file ppat.1005423.s015.xlsx]

## Sheet: miRNAs features and expression
			Table 2 miRNAs identified in Schistosoma japonicum and their normalized levels in different stages
ID	Name	miRNA sequence	Hairpin sequence	Male	Male 16Day	Male 22Day	Male 28Day	Female	Female 16Day	Female 22Day	Female 28Day	Expression enrichment	Male vs. Female (all 4 libs) Fold Enrichment	Male vs. Female (16 - 28 Day) Fold Enrichment
1	sja-bantam	UGAGAUCGCGAUUAAAGCU	AAGUCGGCUUUUAUUGCGCUCUGAGAAAAACCAAUUCAUUGCUUUUUUUAUUUAUCUGAGAUCGCGAUUAAAGCUGGUUU	86	3373	9442	8526	652	4252	48344	18509	Female-enriched	3.34887	3.33186
2	sja-let-7	GGAGGUAGUUCGUUGUGUGGU	UGGGAGGUAGUUCGUUGUGUGGUUUGCUUAUUAAAAUGAUCUUAAGAAGACCAUACAACCGACUGGCUUUCCCA	18881	47234	68129	46357	8710	57391	17661	13412		0.538062	0.547021
3	sja-let-7b	AGAGGUAGUGAUUCAUAUGACU	GUGAAUAACUGGAAAGAGGUAGUGAUUCAUAUGACUACUGUGUUACUCCUUGUGUGUGUGUAUGUAUAGAAAAUGUAAAAAAUAUGUUGUAACAACAUACUAAACAUUGAAAAAAUUAAUCUUUUUUCAAUGAAAUUUUCUUUUGUAUACACACAUAUAAGGUGGUUACAUUUUAAUGGAAGUCAUAUGUCUCACUAGCUUCAUACUGGGAUUCAC	237579	50442	104532	77742	127506	68007	60579	24413		0.596443	0.657446
4	sja-let-7s*	GAGGUAGUUAGAUGUACGACU	UCAGUAUCAGUGAGGUAGUUAGAUGUACGACUGUUGUGAAUUGAGGUCGUCCAGUCGACUAUCUAAUGUGUUCAGAAUCUCAUUCACUGAUGUAUCAGUUAAUGUGAUUGUUUUGUAAUUGUGAAUAAUGUGAGUUGAUAUAUGUAGGUGAAGUGAGUUAUUCUGACAUAUUGGUUAGUUGUACUGGUUGACAGCCGUACACCUUACUACCAUGCUGGUGAUAC	2958	10580	35247	31266	1693	4148	23351	11550		0.508961	0.506531
5	sja-mir-1	UGGAAUGUGGCGAAGUAUGGUC	CAAAAGUAGUAUUCAUUAUAUGGAAUGUGGCGAAGUAUGGUCUACAGUUGCUAGAAUCAUCUUUAUAUGAAGAGUAUUCACUUUU	787883	931728	788479	512300	555113	877827	352420	191733		0.654582	0.636943
6	sja-mir-2a	UCACAGCCAGUAUUGAUGAACG	ACCUUUUGCACCGCAGUCAAUAUUGGCUGAUGGCAUUGUUUUAUUGUCACAGCCAGUAUUGAUGAACGGGGUAAUAGG	517309	37694	45868	31034	262538	54214	46538	21558		0.609027	1.06731
7	sja-mir-2b	UAUCACAGCCCUGCUUGGGACAC	AGGUGGUGCGCGUCUCAAAGGACUGUGAGCCAACGUAAUUACUGUAUCACAGCCCUGCUUGGGACACAGCCUACCUGC	145	1874	1714	350	101	706	761	250	Male-enriched	0.445447	0.436098
8	sja-mir-2c	ACCCUUGUUCGACUGUGAUGUG	UUCAGGCGCAACCCUUGUUCGACUGUGAUGUGAUUGAAAUUAGCCCAUAUCACAGCCGUGCUUAAGGGCUUCGUCGAAA	131	1147	127	109	174	2187	480	362	Female-enriched	2.11536	2.19016
9	sja-mir-2d	UAUCACAGUCCUGCUUAGGUGACG	CGACCAGUUCGUCAUCCAUGGAUUGUGAUUUUCGGACUCCAUGUUUCAUUAAGUGAAUAUCACAGUCCUGCUUAGGUGACGAAUUUCGU	91	18660	2715	252	129	996	874	300	Male-enriched	0.105854	0.100352
10	sja-mir-2e	UAUCACAGUCCAAGCUUUGGU	CCACCGCUCUUACCAACUUAGACUGAGUUAUACUGCUACUGUAAGCUUUGUAUAUCACAGUCCAAGCUUUGGUAAGUUUUGAU	407	2071	1418	483	398	782	402	370	Male-enriched	0.445931	0.391278
11	sja-mir-7	UGGAAGACUGGUGAUAUGUUGUU	AUGUUGCCGUUGCUUAAUCAUGGAAGACUGGUGAUAUGUUGUUGAUUGAUGAAAGUUUUAAGUAUUUCAUAAUUUAAAGCUUCAUCAAAACAAUGAUAUUACGAACAACUUAUCGCAUUCUUCCAUGUAUGCAAUAGGUUGAACUUC	146180	191044	362660	286098	72635	189891	78355	59884	Male-enriched	0.406463	0.390723
12	sja-mir-7b	UGGAAGACUUGUGAUUUAGUUGUU	CCAGAGAAACUUGGAAGACUUGUGAUUUAGUUGUUUAAUGUCGAAAUACAAGUAAAACAUUGUCAUAUCUAAAUGAACAACAAUCACAAAUCUCCAUGUGAAAUCUGGU	2177	349	302	339	1443	386	166	125		0.668983	0.68274
13	sja-mir-8	UAAUACUGUUAGGUAAAGAUGCC	AUGAGUAUGGCAUCUUACUAAUAGUAUUUGAUAAAGAAUUUUCUAAUACUGUUAGGUAAAGAUGCCAGCUCACUUC	360	898	1083	1117	111	534	222	282	Male-enriched	0.332507	0.335236
14	sja-mir-10	AACCCUGUAGACCCGAGUUUGG	CCUCAGUAUGAACCCUGUAGACCCGAGUUUGGAUGCCGUUAGAUGCAAAUUCGAGUCUAUAAGGAAAGAUACUUUGGAA	12701	8128	7542	8172	11012	20365	9686	7324		1.32411	1.56762
15	sja-mir-31	UGGCAAGAUUACGGCGAAGCU	UAUUUGUUGUUGGCAAGAUUACGGCGAAGCUGAAUCAAAUUUAAAAUGUUUCAGCUUCACUUUAUUUUGCCAAUAAAGGUAGC	4	24	51	35	46	389	301	208	Female-enriched	8.34578	8.21365
16	sja-mir-36	CCACCGGGUAGACAUUCAUUCGC	UAUAGCUUGCGAAGAAUGCCGAUCCGGUCAGCCAUUCAACAAUCUAUCAGUAAUAAACGGCCACCGGGUAGACAUUCAUUCGCAAGAUAUUAU	18651	6852	11678	7014	23160	11788	6544	5100		1.05424	0.91736
17	sja-mir-61	UGACUAGAAAGUGCACUCACUUC	CAUUCUAACUUUACAUCACAUGACUAGAAAGUGCACUCACUUCCAUCUCAGUACAGAGCAUCAUUUAGAGAAAUGUGUCCACAGUAAAAAUUCCCUAUGUUACGUAAAUUUGCGUAAGUUCAAUGUGUAUUGUAGAUUUAUUA	1852	3757	9271	4802	1580	2703	2399	1439	Male-enriched	0.412602	0.366835
18	sja-mir-71a	UGAAAGACGAUGGUAGUGAGAUG	GUGAUACUAGUGCUGUGAAAGACGAUGGUAGUGAGAUGCCAGUUGCAUCUCGCUUCCCCGCCUUUCCCGGUAAGAAUCAC	690122	435023	676785	446901	578147	728312	453341	243593		0.890859	0.914376
19	sja-mir-71b	UGAAAGACUUGAGUAGUGAGACG	CCGUUUGCUGUGAAAGACUUGAGUAGUGAGACGCUUAUAGCGUUGUUGUCUGCGGUUCGGCGCCUCAUACUAAGUCUUUCCCGGCUCACUGGC	441960	630034	181182	131755	692128	721662	358965	195615		1.42128	1.35343
20	sja-mir-124	UAAGGCACGCGGUGAAUGUCA	UAUAUGUAUGCCAUUUUCCGCGAUUGCCUUGAUUUGUUAAAAGAAAAUGAUUCACAACAAAAUAUUAAGGCACGCGGUGAAUGUCAUCCACGGUGC	82521	124414	47646	25864	24580	35477	18735	10985	Male-enriched	0.320126	0.329407
21	sja-mir-125a	UCCCUGAGACCCUUUGAUUGUC	GCUCCCUGAGACCCUUUGAUUGUCUCGUUAAACAUAAUUCUAUAUGUUAAAUGUAAUCAGGCAGCCAAAGUGACUCAGGUGUGC	833	354	3109	1894	687	675	1532	673		0.576208	0.537641
22	sja-mir-125b	UCCCUGAGACUGAUAAUUGCU	AUCCCUGAGACUGAUAAUUGCUCUAGUUAUUAUAUCAUUAAUGAGUUUACAAUAAGGGCAAUUAUUAUUCUCAGGUGU	224702	18659	195180	150884	153706	30096	101189	59732		0.584843	0.523728
23	sja-mir-190	UGAUAUGUAUGGGUUACUUGGU	CGACAGUAAACUGGUCGAUGUGAUAUGUAUGGGUUACUUGGUGUCAGCGGAUAACAUGUUUUAUUCGCCAUUAAGCAAUACACCAGUGACCAGACAUAUCCCUAUCGCUUAGUUUAGAUCCUC	26775	18269	38357	28870	28738	27463	24252	10573		0.810779	0.728551
24	sja-mir-219	UGAUUGUCCAUUCGCAUUUCUU	UCUGUGAACAAUCGAUUCACUGAUUGUCCAUUCGCAUUUCUUGUUAGAAACAUUUUCAAUUAUUAUCAUUAUUCAAUGAUAAUGAUGAUAAUAUUUAAUUCACAAGAGGUGUUAAUGGACAUCAUAUGAUCGAUUAUUAAUCAUCU	7306	6799	14986	12581	3395	3053	4407	3247	Male-enriched	0.338398	0.31155
25	sja-mir-277	UAAAUGCAUUUUCUGGCCCGU	AUAANNNNNNNNNNAUAUUGUAAAUGCAUUUUCUGGCCCGUAACUAAGACACAAUGAACAUCCUUAUCUUUGAUAGUUUUUAAAAGUUAAGUUUUGUUUUGUCUUGUCAAUGUAAUAGAUGUCCUUUCUUUUCAGUGAUGGG	3136	4031	7961	6730	1803	2379	3040	2445	Male-enriched	0.442255	0.420058
26	sja-mir-307	CCUCAUAAAGAAGGUUGUUUGAUG	AGAAACUCCUCAUAAAGAAGGUUGUUUGAUGUAAUAUUCAAUAAUUAAUAAUAAUUAUUAUUAUUAUUAUUAUCAUUUCGAUGAAAUAAUAAUAUAAAGAAGAUGAAUAUAAAAUAACUUACAUCACAACCUACUUGAUUGAGGGGCACUUCG	69	239	48	157	43	128	38	77		0.557946	0.546874
27	sja-mir-750	CCAGAUCUGUCGCUUCCAACU	AAACCAGGUGUGUAGAAGUUGGAAGGCCAGAUUUAGCGUACUGUCAUAUUUAAAAUCCUUUUAAUAACUUGUUCAAAAUGAAAAACAUACAUUUUAUGCAAUUCUCACAAGAACAAAUCAUUUCGAUUCAGUGAAACAAGUUAUUUAACUAGUGAAUAGUAGGAUUUUACCGCCAGAUCUGUCGCUUCCAACUCUAUAAAUUCUGGCCUAACAAC	691	6758	62164	65328	1235	32937	89953	42780		1.23688	1.23404
28	sja-mir-1175	UGAGAUUCAAUUACUUCAACUG	GAUAUGUACGGUUGGAGUUUUUGUUUCUGCACCAGCCACAUAUCAGUCUGAUUGAUACUCCUCACUGUAGGAGAUUUUGUCAAAUGAACUCUGGUGAGAUUCAAUUACUUCAACUGUUAUAUC	2231	3040	4356	2752	3948	1121	3548	1755		0.837964	0.633102
29	sja-mir-1989	UCAGCUGUGUUCAUGUCUUCGA	AGAGUUAAACGUAACUUCAGCUGUGUUCAUGUCUUCGACAAAAAAUAAACCAACAAGUGAAUACGUAGGUAUUCAUGUUGAUUAAUAUCGAAGAAAUGAGCACAACUUAGAUUGUUUACUCU	28	0	20	1	2016	2	802	396	Female-enriched	65.6401	55.9107
30	sja-mir-2162	UAUUAUGCAACGUUUCACUCU	CUAGGGGAUGAGUGAGAUUGUUGCAUAUUUACAUUGCUGGUAUGUAUUAUGCAACGUUUCACUCUACUCCGGGGA	23817	26480	23986	15805	14958	13372	8743	10007	Male-enriched	0.522596	0.484708
31	sja-mir-3479	UAUUGCACUUACCUUCGCCUUG	CAUGUUUGUGAGGUGGAUGUUAGUGCAAUUUAGUGACGUAAAUAUAUUGCACUUACCUUCGCCUUGCAAAUAUAGG	1940	5689	13695	5064	716	2010	3644	2742	Male-enriched	0.345291	0.343394
32	sja-mir-3488	GCUCCGGUAGCUUAGUUGGU	UGGUGAAUGACGAUUGAUGAUUAUAAUGGCGCGCACGUGCUCCGGUAGCUUAGUUGGUUAGAGCGCCG	46	223	8	163	104	40	69	38	Male-enriched	0.570696	0.37414
33	sja-mir-3505	UGACUGUCUGGACACAGUAGUUU	UGCGCAAGUGUGACUGUCUGGACACAGUAGUUUGGCGGUAAACGCUGUGGCGUUUGACACGAAACAGACUGAGUUCCAACCGUAG	9	344	219	185	9	405	596	225		1.63154	1.63907
34	sja-mir-new1	GAGAGAGCACUUUUAUGACGGA	AAUUAUUUCUGAUAGAGAGAGCACUUUUAUGACGGAGACGAAUAUUAUCUUCGAAUUUUAUUUUGAAGUUCCAUAAUGUCAUGGAGUUGCUCUCUAUAUCAGGUUAAUUG	671	40	119	69	288	77	87	60		0.569699	0.980565
35	sja-mir-new2	AGCUAAAUAGGUUAGUUUGACUGUC	GUAUUGGUUUAGCUAAAUAGGUUAGUUUGACUGUCUGUUUUCAAAAUCGGGAGGUGGUUACGUAUGAUGUAGUCUUUAGUUGGAUUUAGG	126	2468	4934	2715	66	1345	3941	832		0.603696	0.604754
36	sja-lin-4	UCCCUGAGACCUUAGAGUUGU	NA**	6346	3488	5680	2516	4246	1482	1723	1073	Male-enriched	0.47279	0.366123
37	sja-mir-1b	UGGAAUGUUGUGAAGUAUGUGC	NA**	67641	253450	323507	259240	78163	278885	150818	102549		0.675358	0.636514
38	sja-mir-277b	AAAAUGCAUCAUCUACCCUAGA	NA**	68911	21495	61539	20330	25265	8271	19678	9799	Male-enriched	0.365778	0.365206
	*: One nucleotide shift at 5'-end as compared to let-7
	**:No genomic hairpin sequence available
	Reads number for miRNAs is normalzied to 10 million genome-matching reads
	Green indicates newly identified miRNAs (not in miRBase 19)
	27 miRNAs entries from miRBase (v19) were excluded, as they don't meet our miRNA criteria (see supplementary material)
